# Supplementary material for: Influence of Exogenous Factors Related to Nutritional and Hydration Strategies and Environmental Conditions on Fatigue in Endurance Sports: A Systematic Review with Meta-Analysis
Source: Nutrients. 2023 Jun 9;15(12):2700. doi: 10.3390/nu15122700 (PMC10305101; doi:10.3390/nu15122700)
Supplement: Supplementary file 1 [file nutrients-15-02700-s001.zip]

Archive with 1 entries (1 files):
- nutrients-2415711-supplementary.pdf
